# Supplementary material for: Acoustic Correlates and Adult Perceptions of Distress in Infant Speech-Like Vocalizations and Cries
Source: Front Psychol. 2019 May 29;10:1154. doi: 10.3389/fpsyg.2019.01154 (PMC6548812; doi:10.3389/fpsyg.2019.01154)
Supplement: Supplementary file 2 [file Data_Sheet_1.ZIP]

Archive with 6 entries (6 files):
- appendix_wav/appendix a_wail_AC13_LC0_LENAEXPORT1_CH2_000124292-000125477_CRY4_CH1_000000015-000000945.WAV
- appendix_wav/appendix b_whine_AC13_LC0_LENAEXPORT31_CH2_000001803-000003800_WHINE1_CH1_000000061-000001940.WAV
- appendix_wav/appendix c_whimper_AC13_LC0_LENAEXPORT25_CH2_000011790-000013035_Whimper.WAV
- appendix_wav/appendix d_wail with catch breath_CC10_LC0_LENAEXPORT27_CH2_000205425-000206746_Cry_catchbreath.WAV
- appendix_wav/appendix e_vocant_AC13_LC0_LENAEXPORT2_CH2_000028497-000029502_VOCANT1_CH1_000000099-000000956.WAV
- appendix_wav/appendix f_articulation_EA_060612_AUDIO_2_CH2_001408560-001409152VCVCanonical.WAV
